# Supplementary material for: Tailored Polymer-Based Selective Extraction of Lipid Mediators from Biological Samples
Source: Metabolites. 2021 Aug 13;11(8):539. doi: 10.3390/metabo11080539 (PMC8398397; doi:10.3390/metabo11080539)
Supplement: Supplementary file 1 [file metabolites-11-00539-s001.zip]

Archive with 1 entries (1 files):
- metabolites-1276203-SI.pdf
